# Supplementary material for: Anticancer Action of Xiaoxianxiong Tang in Non-Small Cell Lung Cancer by Pharmacological Analysis and Experimental Validation
Source: Evid Based Complement Alternat Med. 2021 Dec 13;2021:9930082. doi: 10.1155/2021/9930082 (PMC8687818; doi:10.1155/2021/9930082)
Supplement: Supplementary Materials — All primer sets in the RT-qPCR array are shown in the Table 1. Table 2 indicates the targets in XXXT. Table 3 indicates the targets related to NSCLC. Table 4 indicates common targets of NSCLC and XXXT. Table 5 indicates the result of the RT-qPCR array in H460 cells. Table 5 indicates the result of the RT-qPCR array in A549 cells. [file 9930082.f1.zip]

Archive with 6 entries (6 files):
- 9930082.f1/Supplementary table 1-primers.pdf
- 9930082.f1/Supplementary table 2-Targets in XXXT.pdf
- 9930082.f1/Supplementary table 3-Disease targets related to NSCLC.pdf
- 9930082.f1/Supplementary table 4-Common targets of NSCLC and XXXT.pdf
- 9930082.f1/Supplementary table 5-The result of RT-qPCR Array in H460 cells.pdf
- 9930082.f1/Supplementary table 6-The result of RT-qPCR Array in A549 cells.pdf
